# Supplementary material for: A callosal biomarker of behavioral intervention outcomes for autism spectrum disorder? A case-control feasibility study with diffusion tensor imaging
Source: PLoS One. 2022 Feb 3;17(2):e0262563. doi: 10.1371/journal.pone.0262563 (PMC8812884; doi:10.1371/journal.pone.0262563)
Supplement: S1 Dataset — (XLSX) [file pone.0262563.s002.xlsx]

## Sheet: Full dataset
																															Fractional anisotropy																	Mean diffusivity
Subject_no	Age	Sex	PMBI	PMBI_intensity	Ethnicity	Diagnosis	DSM_initial	DSM_current	Severity_diff	ADHD	ID	SLT	OT	EWS_TA	Medical	Diet	CBT	Sensory	Early_int	Social_group	Horse_Riding	Support_worker	Other_th_sv	Total_int	TA_h_pw_cur	Mainstr_scale	SE_hours_sch	AS_diag	AS_current	ICV	fmajor	fminor	rh.unc	rh.slft	rh.slfp	rh.ilf	rh.cst	rh.ccg	rh.cab	rh.atr	lh.unc	lh.slft	lh.slfp	lh.ilf	lh.cst	lh.ccg	lh.atr	lh.atr	rh.atr
ABA_002	16.7118	1	1	1	1	2	3	1	-2	0	0	0	1	0	1	1	1	0	1	1	0	0	0	7	0	0	1	16	8	16.7118	0.648598	0.480282	0.414436	0.458819	0.46343	0.487371	0.555258	0.546405	0.271797	0.442792	0.399657	0.492817	0.485865	0.50035	0.55103	0.596352	0.441758	0.000492	0.000493
ABA_003	18.3135	1	0	0	1	3	2	1	-1	0	1	0	0	1	0	0	0	0	0	0	0	0	0	2	0	3	4	10	6	18.3135	0.580205	0.556082	0.394434	0.48916	0.49851	0.482505	0.56924	0.594501	0.227189	0.4608	0.4184	0.504532	0.526293	0.507771	0.612765	0.617965	0.480328	0.000512	0.000515
ABA_004	23.0773	1	1	2	1	1	1	1	0	1	0	0	0	1	0	0	1	0	0	0	0	0	1	5	0	2	2			23.0773	0.626732	0.404686	0.395472	0.470097	0.505571	0.486375	0.528572	0.528693	0.249056	0.460754	0.352161	0.519713	0.481301	0.543109	0.558095	0.541295	0.465219	0.000516	0.000514
ABA_005	12.5941	1	1	1	1	3	2	1	-1	1	0	1	1	1	0	1	1	0	1	1	0	0	0	8	0	3	3	11	1	12.5941	0.628915	0.397525	0.391931	0.509203	0.478307	0.490906	0.595211	0.488565	0.244676	0.485536	0.38226	0.524269	0.507323	0.461928	0.574444	0.59716	0.461909	0.00054	0.000551
ABA_006	12.835	1	1	2	4	1	3	1	-2	0	0	1	0	1	0	1	0	0	0	0	0	1	0	5	30	2	3	18	7	12.835	0.599299	0.485806	0.377739	0.462908	0.461646	0.48795	0.595776	0.517847	0.262726	0.43359	0.400108	0.511723	0.477215	0.515698	0.607556	0.608296	0.45285	0.000531	0.000538
ABA_007	15.655	1	1	2	1	1	2	1	-1	0	0	1	1	1	0	1	0	0	0	0	0	0	0	6	8	3	5	15	6	15.655	0.610406	0.444142	0.428867	0.425651	0.433801	0.495254	0.560796	0.545877	0.277037	0.425316	0.417466	0.486802	0.459529	0.486689	0.555114	0.589874	0.426379	0.000512	0.000512
ABA_008	11.2498	1	0	0	1	1	3	1	-2	1	0	1	0	0	0	1	0	0	1	1	0	0	1	5	0	3		15	7	11.2498	0.591028	0.466938	0.443056	0.472798	0.460777	0.443951	0.576337	0.525647	0.242595	0.465819	0.477086	0.519165	0.49186	0.466768	0.588196	0.578404	0.46718	0.00054	0.000538
ABA_009	7.88775	1	1	1	1	1	2	2	0	1	0	0	0	1	1	1	0	0	0	0	0	0	0	4	10	3	1		8	7.88775	0.588546	0.43774	0.437373	0.481592	0.435314	0.465302	0.613201	0.509223	0.226367	0.486102	0.452917	0.524305	0.528716	0.476587	0.598055	0.595037	0.478759	0.000556	0.000563
ABA_010	23.9754	1	0	0	3	3	3	2	-1	0	1	1	0	1	0	0	0	0	0	0	0	0	0	2	30	1	3	18	12	23.9754	0.605746	0.582671	0.459852	0.460096	0.453051	0.4974	0.597122	0.546192	0.283747	0.490973	0.398321	0.507724	0.499598	0.529023	0.621041	0.663169	0.537081	0.000497	0.000499
ABA_011	14.1945	2	0	0	1	1	3	2	-1	1	1	0	0	0	0	0	0	0	0	0	0	1	0	2	30	2	5	18	14	14.1945	0.598447	0.432667	0.413568	0.510409	0.508558	0.501529	0.635352	0.529156	0.300596	0.465319	0.418528	0.547971	0.5009	0.528839	0.587849	0.599334	0.476566	0.000557	0.000566
ABA_012	17.1663	1	0	0	1	1	2	2	0	1	1	0	0	1	0	0	0	0	0	1	0	1	0	3	30	2	2	18	9	17.1663	0.627107	0.417696	0.368278	0.447027	0.454349	0.433141	0.507263	0.482888	0.240271	0.460967	0.403957	0.457332	0.464723	0.473425	0.534646	0.59506	0.448407	0.000532	0.000538
ABA_013	15.3703	2	0	0	1	1	2	2	0	0	0	0	0	1	1	0	0	1	0	0	1	0	1	5	5	3	3	12	12	15.3703	0.560401	0.416872	0.360308	0.469931	0.433444	0.470362	0.54583	0.501006	0.214457	0.456326	0.358798	0.472261	0.476395	0.517308	0.548807	0.538583	0.458103	0.000538	0.000544
ABA_014	10.2943	1	0	0	1	2	1	1	0	0	0	0	1	1	1	0	0	0	1	0	0	0	0	4	15	3	1		8	10.2943	0.639947	0.407173	0.370183	0.465506	0.470187	0.510507	0.524282	0.540365	0.229623	0.445938	0.368119	0.543655	0.543473	0.521299	0.548736	0.584222	0.476739	0.000556	0.000554
ABA_015	10.202	1	0	0	1	1	3	2	-1	0	1	0	0	0	0	0	1	0	0	1	0	0	1	3	0	3	1	16	11	10.202	0.642009	0.489161	0.368956	0.481812	0.473214	0.517879	0.641872	0.557078	0.355292	0.482299	0.38165	0.539915	0.502771	0.492178	0.613216	0.598442	0.481834	0.00056	0.000558
ABA_016	10.5352	1	0	0	1	1	3	1	-2	0	1	1	1	1	0	0	1	1	0	0	0	0	1	7	12	3	3	12	8	10.5352	0.680441	0.574036	0.443243	0.500486	0.478973	0.536986	0.639702	0.588457	0.270852	0.478452	0.422914	0.562669	0.500358	0.564461	0.68132	0.660065	0.501873	0.000549	0.00055
ABA_017	22.2971	2	0	0	1	2	3	1	-2	0	1	1	0	1	0	0	0	0	0	1	0	0	1	4	0	0	3	17	8	22.2971	0.628856	0.448561	0.425534	0.515793	0.512767	0.460862	0.596804	0.579817	0.241833	0.476904	0.46005	0.511212	0.497446	0.481199	0.60019	0.661743	0.479066	0.000525	0.000533
ABA_018	9.94661	1	1	2	3	1	1	1	0	0	1	1	0	0	0	1	0	1	0	0	0	0	1	7	10	3	2	6	5	9.94661	0.489975	0.360806	0.282458	0.373218	0.320688	0.370519	0.520643	0.397224	0.254898	0.331233	0.310666	0.380878	0.299407	0.390089	0.538292	0.489851	0.286891	0.000569	0.000562
ABA_019	13.5277	1	0	0	1	1	2	2	0	0	1	1	1	1	0	1	0	0	0	0	0	0	0	4	30	2	2	15	12	13.5277	0.66683	0.575395	0.445862	0.503879	0.503399	0.516086	0.622802	0.575078	0.449423	0.513755	0.426943	0.536966	0.522943	0.5294	0.608118	0.675938	0.494423	0.00053	0.000532
ABA_020	10.883	1	1	2	2	1	2	1	-1	0	0	0	0	1	1	1	0	1	0	0	0	0	0	6	10	3	4	13	11	10.883	0.599901	0.524802	0.404125	0.477876	0.466482	0.466804	0.614026	0.582303	0.295143	0.53091	0.410755	0.488096	0.499502	0.484999	0.583976	0.637795	0.489819	0.000549	0.000542
ABA_021	15.5455	1	1	2	1	2	3	1	-2	1	0	0	0	0	1	0	0	0	0	0	0	1	0	3	0	3	0	13	9	15.5455	0.585695	0.485675	0.407934	0.497628	0.470733	0.464499	0.566368	0.473332	0.252205	0.437411	0.434028	0.511865	0.490542	0.461848	0.568754	0.564349	0.504664	0.000521	0.00052
ABA_022	14.2669	1	1	2	1	1	3	1	-2	0	1	1	1	1	0	1	0	0	0	0	1	0	1	8	2	3	1	17	3	14.2669	0.627343	0.407564	0.414721	0.481726	0.496534	0.484074	0.59055	0.524302	0.249981	0.459072	0.424041	0.516257	0.503839	0.534856	0.628186	0.601787	0.467696	0.000533	0.000537
ABA_024	6.49966	1	1	2	1	1	2	2	0	0	1	1	0	1	0	1	0	0	0	0	0	0	0	5	15	3	3	15	8	6.49966	0.452181	0.498335	0.417769	0.451161	0.436131	0.467189	0.573537	0.53992	0.262012	0.459904	0.419421	0.486346	0.463171	0.486592	0.577434	0.585865	0.432955	0.000557	0.000554
ABA_025	6.53251	1	1	1	1	1	2	2	0	0	0	0	0	1	0	0	0	0	0	1	0	0	0	3	15	3	3	11	6	6.53251	0.594791	0.528649	0.436182	0.452289	0.438098	0.47331	0.619985	0.453503	0.270128	0.485417	0.452515	0.468752	0.473481	0.46207	0.598159	0.65549	0.454082	0.000556	0.00056
ABA_026	10.1355	1	1	1	2	1	2	1	-1	1	0	0	0	1	1	1	0	0	0	0	1	0	0	5	30	3	1	10	4	10.1355	0.519467	0.510619	0.383471	0.455765	0.431229	0.465084	0.581409	0.487531	0.269152	0.459593	0.400044	0.484893	0.448594	0.46149	0.592148	0.539647	0.472562	0.000559	0.000563
ABA_028	7.68241	2	0	0	4	1	2	2	0	0	0	0	1	0	0	1	0	0	0	0	0	0	1	4	6	3	2			7.68241	0.575327	0.522943	0.353337	0.406452	0.406774	0.440116	0.58477	0.555262	0.359484	0.399941	0.360621	0.472623	0.461714	0.496344	0.609877	0.540327	0.463398	0.000573	0.000579
ABA_030	21.6947	1	0	0	3	1	3	1	-2	0	0	0	0	1	0	0	0	0	0	0	1	0	1	3	0	3	2	15	7	21.6947	0.653982	0.48617	0.517154	0.481881	0.49455	0.536728	0.583886	0.605611	0.298733	0.474666	0.461295	0.521923	0.527942	0.540129	0.611453	0.667985	0.490783	0.000474	0.000481
[truncated: 34 more columns]

## Sheet: Variable dictionary
Short name	Description	Type	Value labels for nominal and ordinal variables
ADHD	Comorbid diagnosis of attention deficit hyperactivity disorder	Nominal	0. No	1. Yes
Age	Age in years as a continuous variable calculated from DOB	Scale
AS_current	Ad hoc autism severity questionnaire, score at the time of the study	Scale
AS_diag	Ad hoc autism severity questionnaire, score when first diagnosed	Scale
CBT	Cognitive-behavioral therapy	Nominal	0. No	1. Yes
Diagnosis	DSM diagnosis at the time of interview	Nominal	1. Autism spectrum disorder	2. Aspergers syndrome	3. Pervasive developmental disorder not othrwise specified
Diet	Diet-based interventions	Nominal	0. No	1. Yes
DSM_current	DSM severity at the time of interview	Ordinal	1. Requires support	2. Requires substantial support
DSM_initial	DSM severity when first diagnosed	Ordinal	1. Requires support	2. Requires substantial support
Early_int	Early intervention program (non behavioral)	Nominal	0. No	1. Yes
Ethnicity	Ethnicity	Nominal	1. European	2. Maori	3. Asian	4. Other
EWS_TA	Support worker or teaching assistant (early childhood)	Nominal	0. No	1. Yes
fmajor	Forcepts major	Scale
fminor	Forcepts minus	Scale
Horse_Riding	Equine-assisted therapy	Nominal	0. No	1. Yes
ICV	Intracranial volue	Scale
ID	Comorbid diagnosis of intellectual disability	Nominal	0. No	1. Yes
lh.atr	Left anterior thalamic radiation	Scale
lh.ccg	Left cingulum, cingulate gyrus	Scale
lh.cst	Left corticospinal tract	Scale
lh.ilf	Left inferior longitudinal fasciculus	Scale
lh.slf	Left superior longiudinal fasciculus	Scale
lh.slfp	Left parietal superior longiudinal fasciculus	Scale
lh.slft	Left temporal superior longiudinal fasciculus	Scale
lh.unc	Left uncinate fasciculus	Scale
Mainstr_scale	Level of mainstreamness as per Ministry of Education classification	Ordinal	0. Homeschool/correspondence	1 = Special education school	2 = Special education classroom	3 = Regular school and classrrom
Medical	Currently taking mediations	Nominal	0. No	1. Yes
OT	Ocupational therapy	Nominal	0. No	1. Yes
Other_th_sv	Other therapies or services	Nominal	0. No	1. Yes
PMBI	Parent-managed behavioral intervention	Nominal	0. No	1. Yes
PMBI_intensity	Intensity of parent-managed behavioral intervention	Ordinal	1. Low intensity = no parent training reported	2. Medium intensity = parent training without early intensive behavioral intervention	3. High intensity = parent training in addition to (or in the context of) early intensive behavioral intervention
rh.atr	Right anterior thalamic radiation	Scale
rh.cab	Right cingulum, anterior body	Scale
rh.ccg	Right cingulum, cingulate gyrus	Scale
rh.cst	Right corticospinal tract	Scale
rh.ilf	Right inferior longitudinal fasciculus	Scale
rh.slf	Right superior longiudinal fasciculus	Scale
rh.slfp	Right parietal superior longiudinal fasciculus	Scale
rh.slft	Right temporal superior longiudinal fasciculus	Scale
rh.unc	Right uncinate fasciculus	Scale
SE_hours_sch	Special education hours within the school day	Scale
Sensory	Sensory integration therapy	Nominal	0. No	1. Yes
Severity_diff	Current severity minus initial severity (-2 may mean that the individual "required very substantial" support initially and now only "requries support")	Scale
Sex	Gender	Nominal	1. Male	2. Female
SLT	Speech-languege therapy	Nominal	0. No	1. Yes
Social_group	Autism social support group	Nominal	0. No	1. Yes
Subject_no	Participant number	Nominal
Support_worker	Receiving assistance from a support worker	Nominal	0. No	1. Yes
TA_h_pw_cur	Teacher aid in hours per week (current)	Scale
Total_int	Total number of distinct interventions received until interview	Scale
